# Supplementary material for: Usability and usefulness of U. S. federal and state public health data dashboards: implications for improving data access and use
Source: Front Public Health. 2025 Nov 27;13:1699312. doi: 10.3389/fpubh.2025.1699312 (PMC12695813; doi:10.3389/fpubh.2025.1699312)
Supplement: Supplementary file 2 [file Table_1.xlsx]

## Sheet: National & State Dashboards
Dashboard name	Type	Dashboard URL	Status July24	Status March25	Status July25	Notes:
Imports Summary	National	https://datadashboard.fda.gov/ora/cd/impsummary.htm	Active	Active	Active
Childhood Cancer Data Initiative Hub	National	https://ccdi.cancer.gov/explore	Active	Inaccessible	Active (with warning)
Data Visualization - Fatality Analysis Reporting System (FARS)	National	https://cdan.dot.gov/DataVisualization/DataVisualization.htm	Active	Active	Active
COVID Data Tracker	National	https://covid.cdc.gov/covid-data-tracker/#maps_positivity-week	Active	Inaccessible	Active
COVID-19 Sero Hub	National	https://covid19serohub.nih.gov/	Active	Inaccessible	Inaccessible
Health Sites	National	https://data.hrsa.gov/data/dashboards/sites	Active	Active	Active
Health Care and Service Delivery Sites	National	https://data.hrsa.gov/topics/ESR	Active	Active	Active
Bureau of Health Workforce Program Applicant Dashboards	National	https://data.hrsa.gov/topics/health-workforce/applicant-dashboards	Active	Active	Active
NCHWA Nursing Workforce Dashboard	National	https://data.hrsa.gov/topics/health-workforce/nursing-workforce-dashboards	Active	Active	Active
Health Professions Training Programs	National	https://data.hrsa.gov/topics/health-workforce/training-programs	Active	Active	Active
Ryan White HIV/AIDS Program Compass Dashboard	National	https://data.hrsa.gov/topics/hiv-aids/compass-dashboard	Active	Inaccessible	Inaccessible	The content of this website is frozen as of 6/30/2025 and logins are disabled
Compliance Actions	National	https://datadashboard.fda.gov/ora/cd/complianceactions.htm	Active	Active	Active	Login required
Inspections Dashboard	National	https://datadashboard.fda.gov/ora/cd/inspections.htm	Active	Active	Active	Login required
Recalls	National	https://datadashboard.fda.gov/ora/cd/recalls.htm	Active	Active	Active	Login required
Consumer Assessment of Healthcare Providers and Systems	National	https://datatools.ahrq.gov/cahps/	Active	Active	Active
Healthcare Cost and Utilization Project (HCUP) Fast Stats	National	https://datatools.ahrq.gov/hcup-fast-stats/	Active	Active	Active
Information on the health status of Americans, health insurance coverage, and access, use, and cost of health services.	National	https://datatools.ahrq.gov/meps-hc/	Active	Active	Active
National Healthcare Quality and Disparities Reports (NHQDR)	National	https://datatools.ahrq.gov/nhqdr/	Active	Active	Active
Interactive NSDUH State Estimates	National	https://datatools.samhsa.gov/saes/state	Active	Active	Active
Heat & Health Tracker	National	https://ephtracking.cdc.gov/Applications/heatTracker/	Active	Active	Active	This website is no longer being maintained, and no new data will be added
NCHHSTP AtlasPlus	National	https://gis.cdc.gov/grasp/nchhstpatlas/maps.html	Active	Active	Active	Can't sort by race/ethnicity, sex other than male/female
Childhood Cancer Data Initiative National Childhood Cancer Registry Explorer	National	https://nccrexplorer.ccdi.cancer.gov/application.html	Active	Active	Active
Organ Procurement and Transplantation Network (OPTN) computer system metrics	National	https://optn.transplant.hrsa.gov/data/dashboards-metrics/optn-computer-system-metrics/#PageNavSection1	Active	Active	Active
Organ Procurement & Transplantation Network Regional data	National	https://optn.transplant.hrsa.gov/data/view-data-reports/regional-data/	Active	Active	Active
PEGS Explorer	National	https://pegsexplorer.niehs.nih.gov/	Active	Inaccessible	Active
Surveilance, Epidemiology, and End Results Program	National	https://seer.cancer.gov/	Active	Active	Active
WISQARS Health Equity Data	National	https://wisqars.cdc.gov/healthequity/	Active	Inaccessible	Active	Can't sort by race/ethnicity, sex other than male/female
WISQARS Leading Causes of Death Visualization Tool	National	https://wisqars.cdc.gov/lcd	Active	Inaccessible	Active	Can't sort by race/ethnicity, sex other than male/female
Economic Cost of Opioid Use Disorder and Fatal Overdose 2017	National	https://wisqars.cdc.gov/opioid/	Active	Active	Active
Geographic Variation in Inpatient Stays for Five Leading Mental Disorders, 2016-2018	National	https://www.ahrq.gov/data/hcup/mental-disorders.html	Active	Active	Active
Antipsychotic and Antidepressant Use and Expenses in the United States Between 2013 and 2018	National	https://www.ahrq.gov/data/visualizations/prescription-antidepressants.html	Active	Active	Active
Falls Dashboard	National	https://www.ahrq.gov/npsd/data/dashboard/falls.html	Active	Active	Active
Medication or Other Substance Dashboard	National	https://www.ahrq.gov/npsd/data/dashboard/medication.html	Active	Active	Active
CDC/ATSDR Social Vulnerability Index (SVI)	National	https://www.atsdr.cdc.gov/placeandhealth/svi/interactive_map.html	Active	Inaccessible	Active	URL changed; can't sort by race/ethnicity group
Interactive map of CASPERs	National	https://www.cdc.gov/casper/php/map/	Active	Active	Active
Health Department Profiles	National	https://www.cdc.gov/infrastructure-phig/php/data-research/profiles/?CDC_AA	Active	Active	Active
Fatal Injury Trends Print	National	https://www.cdc.gov/injury/wisqars/fatal/trends.html	Active	Inaccessible	Active
Residential Care Communities Long-term Care and COVID-19	National	https://www.cdc.gov/nchs/covid19/npals/rcc.htm	Active	Inaccessible	Inaccessible	Archived, no longer updated
Functioning and Disability	National	https://www.cdc.gov/nchs/covid19/pulse/functioning-and-disability.htm	Active	Inaccessible	Inaccessible	Archived, no longer updated
Reduced Access to Care	National	https://www.cdc.gov/nchs/covid19/pulse/reduced-access-to-care.htm	Active	Inaccessible	Inaccessible	Archived, no longer updated
County-level Drug Overdose Mortality in the United States, 2003-2021	National	https://www.cdc.gov/nchs/data-visualization/drug-poisoning-mortality/	Active	Active	Active
Natality Trends in the United States, 1909–2018	National	https://www.cdc.gov/nchs/data-visualization/natality-trends/	Active	Inaccessible	Inaccessible	Archived, no longer updated
U.S. and State Trends on Teen Births, 1990–2019	National	https://www.cdc.gov/nchs/data-visualization/teen-births/	Active	Inaccessible	Inaccessible	Archived, no longer updated
Mortality Dashboard	National	https://www.cdc.gov/nchs/nvss/vsrr/mortality-dashboard.htm	Active	Active	Active
Nursing Home COVID-19 Vaccination Data Dashboard	National	https://www.cdc.gov/nhsn/covid19/ltc-vaccination-dashboard.html#26722	Active	Inaccessible	Active	CDC's website is being modified to comply with President Trump's Executive Orders
Trends in Workplace Lead Exposure	National	https://www.cdc.gov/niosh/lead/data/index.html	Active	Active	Active
The National Respiratory and Enteric Virus Surveillance System (NREVSS)	National	https://www.cdc.gov/nrevss/php/dashboard/index.html	Active	Active	Active
DOSE Dashboard: Nonfatal Overdose Syndromic Surveillance Data	National	https://www.cdc.gov/overdose-prevention/data-research/facts-stats/dose-dashboard-nonfatal-surveillance-data.html	Active	Active	Active
SUDORS Dashboard: Fatal Drug Overdose Data	National	https://www.cdc.gov/overdose-prevention/data-research/facts-stats/sudors-dashboard-fatal-overdose-data.html	Active	Active	Active
Mpox Vaccine Administration U.S. Map	National	https://www.cdc.gov/poxvirus/mpox/cases-data/mpx-vaccine-admin-density.html	Active	Inaccessible	Inaccessible	Archived
Pediatric Acute Respiratory Illness (ARI) Interactive Dashboard from the New Vaccine Surveillance Network (NVSN)	National	https://www.cdc.gov/surveillance/nvsn/ari.html	Active	Inaccessible	Inaccessible	Archived
Tick Bite Data Tracker	National	https://www.cdc.gov/ticks/data-research/facts-stats/tick-bite-data-tracker.html	Active	Active	Active
FDA Adverse Event Reporting System (FAERS) Public Dashboard	National	https://www.fda.gov/drugs/questions-and-answers-fdas-adverse-event-reporting-system-faers/fda-adverse-event-reporting-system-faers-public-dashboard	Active	Active	Active
Wastewater Surveillance for SARS-CoV-2 Variants	National	https://www.fda.gov/food/whole-genome-sequencing-wgs-program/wastewater-surveillance-sars-cov-2-variants	Active	Active	Active	As of June 30th, 2023, FDA will no longer update the COVID-19 wastewater dashboard
Practice Transformation Support for Clinicians	National	https://www.healthit.gov/data/apps/practice-transformation-support-clinicians	Active	Active	Active
ESRD Mortality Rate	National	https://www.niddk.nih.gov/about-niddk/strategic-plans-reports/usrds/data-query-tools/esrd-mortality-rate	Active	Active	Active	Due to current HHS and NIH restructuring, the information provided on niddk.nih.gov is not being updated
National Practitioner Data Bank Data Analysis Tool	National	https://www.npdb.hrsa.gov/analysistool/	Active	Active	Active
NIOSH Worker Health Charts	National	https://wwwn.cdc.gov/NIOSH-WHC/chart/BRFSS-BEHAVIOR?OU=*&T=OU&V=R	Active	Active	Active	Restricted options for sorting by race/ethnicity
Heat Vulnerability Index	State	https://ahs-vt.maps.arcgis.com/apps/MapSeries/index.html?appid=5bfd71bdeff242d4a8f0d2780369807a	Active	Active	Active
DEQ Real-Time Air Quality map	State	https://airquality.deq.idaho.gov	Active	Active	Active
Alaska Longitudinal Child Abuse and Neglect Linkage Project (ALCANLink)	State	https://alaska-dph.shinyapps.io/ALCANLink/	Active	Active	Active
Alaska Behavioral Risk Factor Surveillance System (BRFSS)	State	https://alaska-dph.shinyapps.io/BRFSS/	Active	Active	Active
Condition Explorer Dashboard	State	https://apcd.georgia.gov/condition-explorer	Active	Active	Active
Healthy Vermonters 2030 Data Explorer	State	https://www.healthvermont.gov/about/plans-reports/healthy-vermonters	Active	Active	Active
Nevada Violent Death Reporting System	State	https://app.powerbigov.us/view?r=eyJrIjoiMmIzNWY2YmMtMzRiNS00NDNkLWJlMmItY2MyODY4NzVjNjMzIiwidCI6ImU0YTM0MGU2LWI4OWUtNGU2OC04ZWFhLTE1NDRkMjcwMzk4MCJ9	Active	Active	Active
Certified Community Behavioral Health Centers (CCBHCs) in Nevada	State	https://app.powerbigov.us/view?r=eyJrIjoiNGNkNmFiYjgtOGY3NS00NTY2LTg1MjMtOGE1ODM5NjVmODRlIiwidCI6ImU0YTM0MGU2LWI4OWUtNGU2OC04ZWFhLTE1NDRkMjcwMzk4MCJ9	Active	Active	Active
State of Nevada Adult Behavioral Health Services	State	https://app.powerbigov.us/view?r=eyJrIjoiNGU3MmQyNjgtNWQzOS00NTIwLWE0YzctNTM2ZWQ1YjUxMjA3IiwidCI6ImU0YTM0MGU2LWI4OWUtNGU2OC04ZWFhLTE1NDRkMjcwMzk4MCJ9	Active	Active	Active
Monitoring Child Care Supply, Demand, and Access in Nevada	State	https://app.powerbigov.us/view?r=eyJrIjoiNjg2NWM4ZjctMjZkMy00MWY0LThkNDYtNTgyZDJlMzRlOTMxIiwidCI6ImU0YTM0MGU2LWI4OWUtNGU2OC04ZWFhLTE1NDRkMjcwMzk4MCJ9	Active	Active	Active
Violent Causes of Death and Hospital Discharges	State	https://app.powerbigov.us/view?r=eyJrIjoiNTc5OGZjOTQtYzk5MC00ODQ4LWI1YzctZWY5MWI3OThjNGQxIiwidCI6IjQxOGUyODQxLTAxMjgtNGRkNS05YjZjLTQ3ZmM1YTlhMWJkZSJ9	Active	Active	Active
Monitoring Medicaid Enrollments, Disenrollments, and Renewals in Nevada	State	https://app.powerbigov.us/view?r=eyJrIjoiNWE2NWJjNDctZDJiMy00ZmRjLWJhMTktNDI3NzMyYmUwYTVkIiwidCI6ImU0YTM0MGU2LWI4OWUtNGU2OC04ZWFhLTE1NDRkMjcwMzk4MCJ9	Active	Active	Active
HealthFacts RI Public Reports	State	https://app.powerbigov.us/view?r=eyJrIjoiNWI5NzBiNGMtOWRjNi00ZGUwLTg2ZGEtNGU5M2JiZjAzMmJkIiwidCI6IjUyY2E2YTU0LTQ0NjUtNDYzNS1iZmYzLTY1ZDBhODQxMjI4OCJ9	Active	Active	Active
HealthFacts RI Public Reports	State	https://app.powerbigov.us/view?r=eyJrIjoiNWJjMzA5NmQtZGE1OC00ZWI0LWE5YzktNTY3MDk5MmI2MWNmIiwidCI6IjUyY2E2YTU0LTQ0NjUtNDYzNS1iZmYzLTY1ZDBhODQxMjI4OCJ9	Active	Active	Active
Maternal and Child health in Nevada	State	https://app.powerbigov.us/view?r=eyJrIjoiNzgxNGI2MjItMWZkNC00Y2Y4LTgzYjItZWU1Y2Y1OGI2NjgxIiwidCI6ImU0YTM0MGU2LWI4OWUtNGU2OC04ZWFhLTE1NDRkMjcwMzk4MCJ9	Active	Active	Active
Children and Youth at Out-of-State Residential Treatment Center (RTC) Facilities	State	https://app.powerbigov.us/view?r=eyJrIjoiZDkzNTAxMGUtN2VhMi00Y2ZjLWJhODAtYmM0ZGUwMjkxOTM4IiwidCI6ImU0YTM0MGU2LWI4OWUtNGU2OC04ZWFhLTE1NDRkMjcwMzk4MCJ9&pageName=ReportSectionbbc2a48cb99da70d439bb	Active	Active	Active
Monitoring Cancer Incidence and Mortality in Nevada	State	https://app.powerbigov.us/view?r=eyJrIjoiZjkxNDJhZjAtMDMxOS00MzM5LTg5NGQtNzVlYmQ0YjU2NjUzIiwidCI6ImU0YTM0MGU2LWI4OWUtNGU2OC04ZWFhLTE1NDRkMjcwMzk4MCJ9	Active	Active	Inaccessible
Fair/Poor Overall Health among Rhode Island adults	State	https://app.powerbigov.us/view?r=eyJrIjoiZmMyMWVkOWYtMDM0ZC00MTdiLWE3MTEtYzU4YWQ5YWM5MWFhIiwidCI6IjUyY2E2YTU0LTQ0NjUtNDYzNS1iZmYzLTY1ZDBhODQxMjI4OCJ9	Active	Active	Active
HIV surveillance in Nevada	State	https://app.powerbigov.us/view?r=eyJrIjoiZmQ2MTEyMmMtNjQxOS00OGYwLTliNjQtMzliM2E0ZjRkZjFlIiwidCI6ImU0YTM0MGU2LWI4OWUtNGU2OC04ZWFhLTE1NDRkMjcwMzk4MCJ9	Active	Active	Inaccessible
Cancer Statistics Dashboard	State	https://app.powerbigov.us/view?r=eyJrIjoiZTE0YmY4ZWUtNmFjYy00MDJiLWE3NmQtMWMzM2ViYmUwY2U1IiwidCI6IjQxOGUyODQxLTAxMjgtNGRkNS05YjZjLTQ3ZmM1YTlhMWJkZSJ9	Active	Active	Active
Alaska Medicaid Enrollment	State	https://apps.alaskamedicaidforecasting.net/dashboard/	Active	Active	Active
COVID-19 Vaccination	State	https://c19vaccinereport.s3.amazonaws.com/VaxReport_20240214.html#introduction	Active	Active	Active
Getting to Zero Illinois (GTZ-IL) HIV Dashboard	State	https://dashboard.gtzillinois.hiv/	Active	Active	Active
State Health Assessment (SHA) dashboard	State	https://dashboards.mysidewalk.com/louisiana-state-health-assessment/assessing-health-equity-b2a71075c42a	Active	Active	Active
Tickborne Diseases	State	https://data.mainepublichealth.gov/tracking/tickborne	Active	Active	Active
Opioid Data Dashboard	State	https://data.pa.gov/stories/s/Pennsylvania-Opioids/9q45-nckt/	Active	Active	Active
West Virginia Pan Respiratory Dashboard	State	https://dhhr.wv.gov/covid-19/Pages/default.aspx	Active	Active	Active	Redirected to https://breatheeasy.wv.gov/
Office of Drug Control Policy-Data Dashboard	State	https://dhhr.wv.gov/office-of-drug-control-policy/datadashboard/Pages/default.aspx	Active	Active	Active
Child Welfare Dashboard	State	https://dhhr.wv.gov/Pages/childwelfaredatadashboard.aspx	Active	Active	Active
COVID-19 & Respiratory Virus Diseases (CORVD) Dashboard	State	https://doh.sd.gov/health-data-reports/data-dashboards/corvd-dashboard/	Active	Active	Inaccessible
Monthly Infectious Disease Dashboard	State	https://doh.sd.gov/health-data-reports/data-dashboards/infectious-disease-dashboard/	Active	Active	Active
Influenza Dashboard	State	https://doh.sd.gov/health-data-reports/data-dashboards/influenza-dashboard/	Active	Active	Active
School Immunization Dashboard	State	https://doh.sd.gov/health-data-reports/data-dashboards/school-immunization-dashboard/	Active	Active	Active
Seasonal Respiratory Illness Dashboard	State	https://dph.illinois.gov/topics-services/diseases-and-conditions/respiratory-disease/surveillance/respiratory-disease-report.html	Active	Active	Active
Georgia (GA) Department of Public Health (DPH) Vaccine Distribution Dashboard	State	https://experience.arcgis.com/experience/3d8eea39f5c1443db1743a4cb8948a9c/	Active	Active	Active
Tracking Smoking, Radon, and Lung Cancer in Vermont	State	https://experience.arcgis.com/experience/b1c2bc476d434a60a1eb7e9c4185daf4/	Active	Active	Active
Flu Vaccination Dashboard	State	https://experience.arcgis.com/experience/d02efa20d1df453a9a7f400b090f4251	Active	Active	Active
Alaska YRBS Statewide Traditional High School Results	State	https://health.alaska.gov/dph/chronic/pages/yrbs/traditionalresults.aspx	Active	Inaccessible	Active	New URL: https://public.tableau.com/app/profile/yrbs.alaska/viz/yrbs/LandingPage
Alaska Opioid Data Dashboard	State	https://health.alaska.gov/dph/Director/Pages/opioids/dashboard.aspx	Active	Active	Active	New URL: https://health.alaska.gov/en/education/alaska-substance-use-dashboard/
Alaska Resident Birth Profiles	State	https://health.alaska.gov/dph/VitalStats/Documents/stats/birth_statistics/Profiles_Census_Statewide.html	Active	Active	Active	New URL: https://data.dhss.alaska.gov/data/death_statistics/cancer_death_census_statewide/profiles_census_statewide.html
Behavioral Health Hospital Coordination Dashboard	State	https://health.maryland.gov/bha/Pages/hospitalcoordination.aspx	Active	Active	Active
Maryland COVID-19 Data	State	https://health.maryland.gov/covid/Pages/Maryland-COVID-19-Data.aspx	Active	Active	Active
Overdose data portal	State	https://health.maryland.gov/dataoffice/Pages/mdh-dashboards.aspx	Active	Active	Active
MDH FluWatch​​​​​​​​​​​​​​​​​​​​​​​​​​​​​​​​​​​​​​​​​​​​​​	State	https://health.maryland.gov/phpa/influenza/Pages/flu-dashboard.aspx	Active	Active	Active
RIDOH Climate Explorer	State	https://health.ri.gov/data/epht/	Active	Inaccessible	Active	New URL: https://app.powerbigov.us/view?r=eyJrIjoiOTBjMzIwMTctYzY4OC00YWVlLTk0ODMtZTRmNjMxZDQ5MzIyIiwidCI6IjUyY2E2YTU0LTQ0NjUtNDYzNS1iZmYzLTY1ZDBhODQxMjI4OCJ9
Tickborne Disease Data	State	https://health.ri.gov/data/tickborne/	Active	Active	Active	Redirected to https://health.ri.gov/data/tickborne-disease-data
Drug Overdose Data	State	https://health.wyo.gov/publichealth/prevention/substanceabuseandsuicide/opioid-information-wyoming/drug-overdose-data/	Active	Active	Active
Illinois Public Health Community Map	State	https://healthcarereportcard.illinois.gov/map	Active	Active	Active
People Living with HIV	State	https://healthdata.dshs.texas.gov/dashboard/diseases/people-living-with-hiv	Active	Active	Active
The Opioid Crisis by Public Health Region	State	https://healthdata.dshs.texas.gov/dashboard/drugs-and-alcohol/opioids/opioid-crisis-by-public-health-region	Active	Active	Inaccessible
Carbon Monoxide-Related Poison Center Calls	State	https://healthdata.dshs.texas.gov/dashboard/environmental-health/carbon-monoxide-related-poison-calls	Active	Active	Active
Health Resources in Texas	State	https://healthdata.dshs.texas.gov/dashboard/health-care-workforce/hprc/health-resources	Active	Inaccessible	Active	Relocated to: https://healthdata.dshs.texas.gov/dashboard/health-care-workforce/hprc/health-resources
Infant Mortality and Morbidity	State	https://healthdata.dshs.texas.gov/dashboard/maternal-and-child-health/infant-health/infant-mortality-and-morbidity	Active	Active	Active
Mental Health in Texas	State	https://healthdata.dshs.texas.gov/dashboard/mental-health/mental-health	Active	Active	Active
Data Explorer	State	https://healthdata.ldh.la.gov/	Active	Active	Active
Maryland Medicaid DataPort	State	https://hilltopinstitute.org/public-dataport/	Active	Active	Active
Illinois Behavioral Risk Factor Surveillance System (BRFSS)	State	https://idph.illinois.gov/brfss/	Active	Active	Active
Opioid Data Dashboard	State	https://idph.illinois.gov/OpioidDataDashboard/	Active	Inaccessible	Active	Replaced by https://dph.illinois.gov/topics-services/opioids/idph-data-dashboard/overdoses.html
Illinois EPA PFAS Sampling Network (2020-2021)	State	https://illinois-epa.maps.arcgis.com/apps/dashboards/bd611162a7f74cfe88b6928c926416c3	Active	Active	Active
Illinois Environmental Protection Agency Harmful Algal Bloom (HAB) Dashboard	State	https://illinois-epa.maps.arcgis.com/apps/dashboards/e916019b725e4acca7d666e760b74b5f	Active	Active	Active
COVID-19 Vaccination and Vaccine Hesitancy of US workers	State	https://iod.unh.edu/nhohsp/data-portal/covid-19-vaccination-vaccine-hesitancy-us-workers	Active	Active	Active
IQuery (Illinois Query)	State	https://iquery.illinois.gov/DataQuery/default.aspx	Active	Active	Active
Taking control of Hep C	State	https://ldh.la.gov/assets/hepc/prod/	Active	Active	Active
LDH Medicaid Expansion Dashboard	State	https://ldh.la.gov/healthyladashboard/	Active	Active	Inaccessible
Heat-related Illness: Data Dashboard	State	https://ldh.la.gov/page/heat	Active	Active	Active
Respiratory Virus Dashboard: Louisiana Emergency Department Visit for COVID-19, Influenza, and Respiratory Syncytial Virus	State	https://ldh.la.gov/page/respiratory-emergency-department-visits-data	Active	Active	Active
Louisiana Opioid Data and Surveillance System	State	https://lodss.ldh.la.gov/	Active	Active	Active
Maine Drug Death Dashboard	State	https://mainedrugdata.org/fatal-overdose-dashboard/	Active	Active	Active
Community Health Needs Assessment Dashboard	State	https://oasis.state.ga.us/CHNADashboard/Default	Active	Active	Active
Online Analytical Statistical Information System (OASIS) Trending Tool (TT) - Infant Mortality Statistics	State	https://oasis.state.ga.us/trendingtool/InfantMort	Active	Active	Active
Online Analytical Statistical Information System (OASIS) Trending Tool (TT) - Sexually Transmitted Disease (STD) Statistics	State	https://oasis.state.ga.us/trendingtool/STD	Active	Active	Active
Covid-19 Data	State	https://oklahoma.gov/health/health-education/acute-disease-service/viral-view/covid-19.html	Active	Active	Active
Influenza Data	State	https://oklahoma.gov/health/health-education/acute-disease-service/viral-view/influenza.html	Active	Active	Active
Cross-Cutting / Systems Building	State	https://oklahoma.gov/health/health-education/children---family-health/maternal-and-child-health-service/mch-data-portal/interactive-dashboards/cross-cutting-systems-building-dashboard.html	Active	Active	Active
Perinatal and Reproductive Health Dashboard	State	https://oklahoma.gov/health/health-education/children---family-health/maternal-and-child-health-service/mch-data-portal/interactive-dashboards/perinatal-and-reproductive-health-dashboard.html	Active	Active	Active
Diabetes Dashboard	State	https://oklahoma.gov/health/health-education/data-and-statistics/oklahoma-state-health-improvement-plan/diabetes-dashboard.html	Active	Active	Active
Drivers of Health (DoH) Dashboard	State	https://oklahoma.gov/health/health-education/data-and-statistics/oklahoma-state-health-improvement-plan/doh-dashboard.html	Active	Active	Active
Mental Health Dashboard	State	https://oklahoma.gov/health/health-education/data-and-statistics/oklahoma-state-health-improvement-plan/mh-dashboard.html	Active	Active	Active
Substance use dashboard	State	https://oklahoma.gov/health/health-education/data-and-statistics/oklahoma-state-health-improvement-plan/su-dashboard.html	Active	Active	Active
Drug Overdose Data Dashborad	State	https://oklahoma.gov/health/health-education/injury-prevention-service/drug-overdose/data/drug-overdose-data-dashboard.html	Active	Active	Active
OSIIS - Oklahoma State Immunization Information System	State	https://oklahoma.gov/health/services/personal-health/immunizations/imm-shot-records/imm-osiis.html	Active	Active	Active
Wyoming Opioid Epidemic Information Portal	State	https://opioid.wygisc.org/	Active	Active	Active
State of Georgia Pain Management Clinics	State	https://prod.insights.georgia.gov/views/StateofGeorgiaPainManagementClinics/CountySummary?%3Aembed=y&%3AisGuestRedirectFromVizportal=y	Active	Active	Active
Alaska Death Dashboard (Bridged-Race Data)	State	https://public.tableau.com/app/profile/alaska.health.analytics.and.vital.records/viz/AlaskaDeathDashboardBridged-RaceData/AboutThisDashboard	Active	Active	Active
Leading causes of death by age group and sex, Puerto Rico: 2015-2022	State	https://public.tableau.com/app/profile/instituto.de.estadisticas.de.puerto.rico/viz/PrimerascausasdemuerteporedadysexoPuertoRico/PrincipalescausasdemuertePR	Active	Active	Active
Maryland's HIV Epidemiology Explorer by Maryland Department of Health HIV Surveillance	State	https://public.tableau.com/app/profile/maryland.department.of.health.hiv.surveillance/viz/EpiProductDrilldownTablev2/Dashboard?publish=yes	Active	Active	Active
MD HIV Continuum of Care	State	https://public.tableau.com/app/profile/maryland.department.of.health.hiv.surveillance/viz/MDHIVContinuumofCare-2020/MarylandHIVContinuumofCare	Active	Active	Active
Child and Adolescent Health Dashborad	State	https://public.tableau.com/app/profile/mch.assessment.osdh/viz/shared/WKY5S87XX	Active	Active	Active
PDMP Data by Prescriber Category	State	https://public.tableau.com/app/profile/pennsylvania.pdmp/viz/PDMPDatabyPrescriberCategory/Contents	Active	Active	Active
Incoming Exposures	State	https://public.tableau.com/app/profile/west.virginia.poison.control/viz/WVPublicDashboard/Website	Active	Active	Active
West Virginia Behavioral Health Workforce County Level Data	State	https://public.tableau.com/app/profile/wvhepc.data/viz/WestVirginiasBehavioralHealthWorkforceSupply/WorkforceStory	Active	Active	Active
Firearm Injury Surveillance Through Emergency Rooms (FASTER)	State	https://public.tableau.com/views/GADPH_FASTER/Glance?%3Aembed=y&%3Adisplay_count=no&%3AshowVizHome=no	Active	Active	Active
Medicaid Managed Care Quality Dashboard	State	https://qualitydashboard.ldh.la.gov/	Active	Active	Active
Rhode Island Statewide COVID-19 Trends	State	https://ri-department-of-health-covid-19-data-rihealth.hub.arcgis.com/	Active	Active	Inaccessible
Rhode Island Emergency Department Surveillance of Nonfatal Suicide-Related Outcomes (RI ED-SNSRO)	State	https://ridoh-ed-snsro-hub-rihealth.hub.arcgis.com/	Active	Active	Inaccessible
RIDOH's Drug Overdose Surveillance Data Hub	State	https://ridoh-overdose-surveillance-rihealth.hub.arcgis.com/	Active	Active	Inaccessible
Suicide Deaths, South Dakota (2013-2022)	State	https://sdsuicideprevention.org/data/	Active	Active	Active
Unintentional Injury	State	https://sites.google.com/wyo.gov/wyinjurydata/unintentional-injury	Active	Active	Active
Wyoming Maternal and Child Health Vital Statistics Services Trend Reports	State	https://sites.google.com/wyo.gov/wymchvsstrendreports/home	Active	Active	Active
Wyoming Pregnancy Risk Assessment Monitoring System (PRAMS)	State	https://sites.google.com/wyo.gov/wypramsdashboard/home	Active	Active	Active
Texas Statewide Emergency Room Visits for COVID-19, Influenza, and Respiratory Syncytial Virus (RSV)	State	https://texas-respiratory-illness-dashboard-txdshsea.hub.arcgis.com/pages/texas-statewide-emergency-department-visits-for-respiratory-illnesses	Active	Active	Active
Vermont’s Early Childhood Data Portal	State	https://vermontkidsdata.org/data-portal/	Active	Active	Active
West Virginia Controlled Substance Monitoring Program Data Dashboard 2014 to 2023	State	https://www.arcgis.com/apps/dashboards/4b314711d252496d941048cd4867ab85	Active	Active	Active
Pennsylvania Wastewater Surveillance System (PaWSS) SARS-CoV-2 Dashboard	State	https://www.arcgis.com/apps/dashboards/ee27ed0a3a9f4ddbb380ec0eb1369a84	Active	Active	Active	link log-in access required; dashboard found here?- https://www.pa.gov/agencies/health/programs/environmental-health/pawss
Invasive Cancer Incidence Rates in Texas	State	https://www.cancer-rates.com/tx/	Active	Active	Active
Idaho Drug Overdose Data Dashboard	State	https://www.gethealthy.dhw.idaho.gov/drug-overdose-dashboard	Active	Active	Active
Get Healthy Idaho Index and Community Data	State	https://www.gethealthy.dhw.idaho.gov/get-healthy-idaho-index	Active	Active	Active
Idaho Statewide Health Assessment Data	State	https://www.gethealthy.dhw.idaho.gov/health-assessment	Active	Active	Active
Idaho Behavioral Risk Factor Surveillance System	State	https://www.gethealthy.dhw.idaho.gov/idaho-brfss	Active	Active	Active
Idaho Ground Water Quality	State	https://www.gethealthy.dhw.idaho.gov/idaho-ground-water-quality	Active	Active	Active
Idaho PRATS (Pregnancy Risk Assessment Tracking System) Dashboard	State	https://www.gethealthy.dhw.idaho.gov/idaho-prats	Active	Active	Active
Statewide Respiratory Disease Indicators	State	https://www.gethealthy.dhw.idaho.gov/infectious-disease-idaho	Active	Active	Active
Idaho Sexual Violence Data Surveillance System	State	https://www.gethealthy.dhw.idaho.gov/sexual-violence-prevention	Active	Active	Active
Suicide Prevention Data Dashboard	State	https://www.gethealthy.dhw.idaho.gov/suicide-prevention	Active	Active	Active
Respiratory Virus Dashboard	State	https://www.health.pa.gov/topics/disease/Flu/Pages/2023-24-Flu.aspx	Active	Inaccessible	Active	rediracted to: https://www.pa.gov/agencies/health
Tickborne Diseases Dashboard​​​​	State	https://www.health.pa.gov/topics/disease/Vectorborne%20Diseases/Pages/Tick%20Diseases.aspx	Active	Active	Active
Harmful Algal Bloom Dashborad	State	https://www.health.pa.gov/topics/envirohealth/Pages/HABs-Dashboard.aspx	Active	Active	Active
Violence dashboard	State	https://www.health.pa.gov/topics/HealthStatistics/BehavioralStatistics/InjuryStatistics/Pages/Violence-Dashboard.aspx	Active	Active	Active	redirects to https://www.pa.gov/agencies/health/health-statistics/behavioral-risk-tobacco-and-injury/injury-statistics/violence-dashboard
Cancer Statistics Dashboard	State	https://www.health.pa.gov/topics/HealthStatistics/CancerStatistics/dashboard/Pages/Cancer-Dashboard.aspx	Active	Active	Active	redirects to https://www.pa.gov/agencies/health/health-statistics/cancer-statistics/cancer-dashboard
Newborn Screening Dashboards	State	https://www.health.pa.gov/topics/programs/Newborn-Screening/Pages/Dashboards.aspx	Active	Active	Active	redircts to https://www.pa.gov/agencies/health/programs/maternal-health-and-infant-care/newborn-screening/dashboards
Oklahoma Statistics on Health Available for Everyone (OK2SHARE)	State	https://www.health.state.ok.us/ok2share/index.shtml	Active	Active	Active
Substance Use Dashboard	State	https://www.healthvermont.gov/alcohol-drugs/substance-use-data-reports/substance-use-dashboard	Active	Active	Active
Cancer	State	https://www.healthvermont.gov/stats/surveillance-reporting-topic/cancer-data	Active	Active	Active	redirects to https://www.healthvermont.gov/stats/data-reporting-topic/cancer-data
2023-2024 Vermont COVID-19 and Flu Vaccination Data	State	https://www.healthvermont.gov/stats/surveillance-reporting-topic/vermont-covid-19-and-flu-vaccination-data	Active	Active	Active	redirects to https://www.healthvermont.gov/stats/data-reporting-topic/respiratory-virus-vaccination-data
Adult Use Data (Canabis)	State	https://www.maine.gov/dafs/ocp/open-data/adult-use	Active	Active	Active
Louisiana 988 Dashboard	State	https://www.ldh.la.gov/page/5005	Active	Active	Active
COVID-19: Maine Data	State	https://www.maine.gov/dhhs/mecdc/infectious-disease/epi/airborne/coronavirus/data.shtml	Active	Active	Active	redirects to https://www.maine.gov/dhhs/mecdc/data-reports/diseases/infectious-disease/covid-dashboard
Emergency Room Visits by Syndromic Surveillance Category in Maine	State	https://www.maine.gov/dhhs/mecdc/infectious-disease/epi/syndromic/index.shtml	Active	Active	Active	moved to https://www1.maine.gov/dhhs/mecdc/data-reports/health-and-safety/emergency-room-visits-syndromic-surveillance
Maine Interactive Health Data	State	https://www.maine.gov/dhhs/mecdc/phdata/MaineCHNA/maine-interactive-health-data.shtml	Active	Active	Active	moved to https://www.maine.gov/dhhs/mecdc/data-reports/population-health/community-health-needs-assessment/chna-interactive-data ; not sure if same dashboard
Disease Prevention Dashboard	State	https://www.maine.gov/dhhs/mecdc/population-health/data/disease-prevention-dashboard/atlas.html	Active	Active	Inaccessible
Children's Behavioral Health Data Dashboard	State	https://www.maine.gov/dhhs/ocfs/data-reports-initiatives/childrens-behavioral-health	Active	Active	Active
Maine Climate Impact Dashboard	State	https://www.maine.gov/future/climate/climate-impact-dashboard	Active	Active	Active
Behavioral Risk Factor Surveillance System (BRFSS) Data	State	https://www.mass.gov/info-details/behavioral-risk-factor-surveillance-system-brfss-data	Active	Active	Active
COVID-19 Community Impact Survey Data Dashboard	State	https://www.mass.gov/info-details/covid-19-community-impact-survey-data-dashboard	Active	Active	Active
EMS Regional Opioid Related Incident Dashboard	State	https://www.mass.gov/info-details/ems-regional-opioid-related-incident-dashboard	Active	Active	Active
Immunizations for Respiratory Diseases	State	https://www.mass.gov/info-details/immunizations-for-respiratory-diseases	Active	Active	Active
Inmate COVID-19 daily testing report for the Department of Corrections	State	https://www.mass.gov/info-details/inmate-covid-19-daily-testing-report-for-the-department-of-corrections	Active	Active	Active
Massachusetts Birth Outcomes Data	State	https://www.mass.gov/info-details/massachusetts-birth-outcomes-data	Active	Active	Active	redirected to https://www.mass.gov/info-details/birth-outcomes-data-of-massachusetts-residents
Pediatric Diabetes Data	State	https://www.mass.gov/info-details/pediatric-diabetes-data	Active	Active	Active
Prescription Monitoring Program Data in Massachusetts	State	https://www.mass.gov/info-details/prescription-monitoring-program-data-in-massachusetts	Active	Active	Active
Respiratory Illness Reporting	State	https://www.mass.gov/info-details/respiratory-illness-reporting	Active	Active	Active
Wastewater Surveillance Reporting	State	https://www.mass.gov/info-details/wastewater-surveillance-reporting	Active	Active	Active
Enterprise Data Dissemination Informatics Exchange	State	https://www.phaim1.health.pa.gov/EDD/	Active	Active	Active
COVID-19 IN FIGURES IN PUERTO RICO	State	https://www.salud.pr.gov/estadisticas_v2	Active	Inaccessible	Active	URL changed to: https://covid19datos.salud.pr.gov/
South Dakota Cancer Incidence & Mortality	State	https://www.sdcancerstats.org/	Active	Active	Active
Wyoming Prevention Depot	State	https://www.wyomingpreventiondepot.org/dataprofiles/	Active	Active	Active
Maternal and Child Health (MCH) Data Dashboard	State	https://www1.maine.gov/dhhs/mecdc/population-health/mch/mch-data-dashboard.shtml	Active	Active	Active	moved to https://www.maine.gov/dhhs/mecdc/data-reports/maternal-and-child-health/maternal-child-health-data-dashboard
Wyoming Tobacco Prevention & Control Evaluation	State	https://wysac.uwyo.edu/wyomingtobacco/data/data/SurveyData/54	Active	Active	Active
Mental Health Public Dashboard	State	https://publicdocuments.dhw.idaho.gov/WebLink/DocView.aspx?id=28843&dbid=0&repo=PUBLIC-DOCUMENTS	Active	Active	Active
Louisiana COVID-19 Deaths	State	https://ldh.la.gov/page/respiratory-death-data	Active	Active	Active
Opioid-Related Emergency Department Visits	State	https://healthdata.dshs.texas.gov/dashboard/drugs-and-alcohol/opioids/opioid-related-emergency-department-visits	Active	Active	Inaccessible
COVID-19 Vaccination Coverage Dashboard	State	https://dph.illinois.gov/topics-services/prevention-wellness/immunization/coverage-dashboards/covid19-vaccination.html	Active	Active	Active
